# Supplementary material for: Concurrent improvements in maize yield and drought resistance through breeding advances in the U.S.Corn Belt
Source: Nat Commun. 2025 Oct 23;16:9389. doi: 10.1038/s41467-025-64454-3 (PMC12549856; doi:10.1038/s41467-025-64454-3)
Supplement: Supplementary file 4 — Source Data [file 41467_2025_64454_MOESM4_ESM.xlsx]

## Sheet: Fig.1a
Latitude	Longtitude	Numer of trial
42.0308	-93.6319	21
40.9942	-92.1673	14
41.9779	-91.6656	6
43.0664	-92.6724	18
41.8889	-91.0565	15
40.9869	-94.7336	19
42.9927	-93.9575	11
41.214	-91.5387	7
42.0569	-94.7289	5
42.3055	-93.3002	14
41.358	-93.5574	14
41.9983	-92.1974	15
41.0063	-95.585	10
42.7739	-91.8824	10
41.2917	-93.4424	18
41.5565	-95.8877	16
42.9522	-92.5386	8
42.7355	-94.669	17
43.1812	-95.857	20
41.1231	-91.4413	21
41.3308	-94.0138	5
38.5201	-89.984	21
41.9295	-88.7499	15
41.0945	-88.4251	16
37.9101	-89.2359	7
41.656	-90.0793	6
40.6298	-89.2748	21
40.9114	-90.6474	13
42.0503	-89.4312	21
39.7253	-89.91	18
39.7831	-90.7454	9
38.8681	-88.853	12
40.1106	-88.207	7
47.7746	-96.609	9
44.8925	-94.3693	20
44.2311	-95.2642	20
45.5919	-95.9189	7
44.165	-92.171	21
44.0121	-92.4802	17
44.7394	-93.1258	15
46.4733	-96.2833	20
46.3557	-94.7948	20
44.077	-93.5084	15
40.808	-82.9755	15
40.8884	-80.694	13
40.102	-84.633	13
41.1901	-83.784	17
39.8253	-83.6344	20
40.8273	-83.2813	16
40.8695	-84.5841	16
39.5374	-83.437	5
40.7787	-81.9308	8
43.338	-89.38	17
44.9369	-91.392	15
45.065	-88.0343	11
43.773	-88.447	20
44.0816	-91.349	20
42.6828	-89.0187	7
42.8475	-90.7107	14
44.6689	-90.1718	21
44.515	-88.33	18
45.8224	-91.889	21
44.066	-87.884	21

## Sheet: Fig.1b
Number of hybrids for each trial-year
190
112
176
115
190
147
176
115
144
137
137
112
147
166
107
131
148
111
158
133
148
109
131
123
123
105
133
176
125
127
139
92
176
141
90
127
118
117
125
137
150
110
117
132
82
150
118
132
82
117
115
115
110
118
117
6
108
100
57
122
116
100
57
108
95
94
68
76
110
68
97
101
45
109
68
72
42
97
91
91
91
72
157
77
134
53
130
79
157
53
134
112
124
111
111
87
167
102
144
83
144
102
136
167
118
145
83
122
136
124
124
118
85
155
121
138
121
155
155
121
138
121
155
138
138
138
136
111
137
111
135
110
137
111
135
111
137
135
135
135
126
111
125
111
128
111
126
128
111
64
130
130
130
116
98
105
98
104
98
116
96
102
98
116
104
104
104
99
79
91
79
79
99
99
79
85
85
85
89
89
71
84
71
90
89
71
90
84
83
84
57
57
90
57
57
84
90
90
90
63
173
176
173
175
173
115
115
176
66
162
168
162
168
128
161
128
128
169
82
141
135
141
136
139
141
139
139
64
133
170
133
170
135
133
135
135
170
154
154
149
154
149
149
79
154
161
154
166
143
154
143
143
166
91
151
188
81
146
188
149
150
149
149
188
107
164
169
107
164
169
123
164
123
107
169
105
135
178
91
135
178
168
135
168
168
105
178
68
116
142
79
116
142
92
116
121
117
59
142
66
99
116
99
116
118
99
102
118
66
116
86
118
60
98
118
113
98
113
93
61
118
82
82
83
94
82
94
68
90
68
90
100
112
90
112
112
68
100
51
105
96
105
96
108
105
108
108
51
96
67
73
72
91
86
72
86
86
73
91
54
75
70
75
70
82
75
82
82
54
53
69
77
77
72
69
72
53
77
57
78
77
63
66
63
57
78
54
79
72
72
72
54
79
69
70
69
72
82
70
82
82
69
158
112
157
112
69
69
157
129
121
129
121
64
64
129
110
96
110
96
52
52
110
115
88
115
88
57
57
115
143
126
143
126
84
84
143
130
97
130
97
66
66
130
114
109
137
109
114
114
137
120
172
129
172
128
120
120
172
99
143
110
143
111
99
99
143
111
116
102
116
102
111
111
116
67
94
96
94
96
94
67
67
96
71
77
86
76
86
77
72
72
86
39
72
94
93
72
39
94
65
81
81
81
81
81
65
65
81
60
84
70
84
70
84
60
130
54
74
70
74
70
74
54
54
70
45
90
76
90
76
90
45
45
76
40
84
71
84
71
84
40
40
71
26
75
74
75
74
75
30
30
74
36
77
73
77
73
77
36
36
73
21
69
71
69
71
69
21
71
66
43
66
27
66
43
66
27
41
41
42
46
42
14
45
42
41
34
59
21
58
58
21
35
54
54
50
65
50
65
65
50
55
55
55
50
47
50
46
50
55
67
67
60
74
60
74
74
60
67
63
62
87
52
86
86
52
70
70
28
64
28
63
70
65
64
64
76
64
77
76
63
65
47
40
66
66
66
40
47
45
45
69
51
70
51
69
45
58
58
63
62
63
62
59
72
72
84
84
84
84
84
84
72
60
56
42
61
42
61
61
59
57
57
68
54
68
55
68
57
41
34
41
39
42
36
24
42
34
34
42
32
42
32
32
42
34
175
144
126
126
175
175
144
144
32
144
161
126
120
120
161
161
67
126
32
35
164
146
105
105
164
164
146
71
25
142
166
119
116
116
166
166
129
129
26
129
166
143
120
120
167
167
143
143
32
143
159
139
104
104
159
159
139
139
13
139
184
123
184
184
97
97
191
121
121
191
191
193
193
7
192
158
150
114
114
158
158
200
150
9
150
134
148
45
103
103
134
134
148
148
45
148
110
134
46
69
69
110
110
134
134
46
134
134
132
59
103
103
134
134
191
132
59
126
139
63
84
84
126
126
203
140
63
140
141
15
37
83
83
141
141
74
22
74
131
122
51
107
107
131
131
122
122
51
122
120
117
49
101
101
120
120
117
117
49
117
84
79
25
69
83
84
82
78
68
24
90
123
98
70
70
123
123
98
40
98
120
90
34
85
85
120
120
90
90
34
91
107
94
41
91
42
107
107
94
41
94
154
97
31
88
89
156
156
97
96
31
97

## Sheet: Fig.1c
First trial-year	Mean yield (t ha-1)	Standard error (t ha-1)
2000	11.5419	1.76016
2001	11.6374	1.92087
2002	12.0567	1.97177
2003	11.7391	2.15142
2004	12.8106	1.96342
2005	12.2845	1.85261
2006	12.2031	1.62422
2007	12.3654	2.02605
2008	12.5955	2.06799
2009	12.8384	2.03157
2010	12.2425	1.87761
2011	12.2299	1.97388
2012	12.1965	2.17643
2013	13.341	2.19286
2014	13.3945	2.1075
2015	13.8389	1.74768
2016	14.1268	1.79339
2017	14.4479	1.89898
2018	14.2649	2.12228
2019	14.0497	1.9952
2020	14.1459	2.0587

## Sheet: Fig,2a
VPD (kPa)	Yield change_2.5 percentile (t ha-1)	Yield change_97.5 percentile (t ha-1)	Yield change_average (t ha-1)
0.5	-0.89348	-0.398824	-0.649044
0.6	-0.794205	-0.35451	-0.576928
0.7	-0.694929	-0.310197	-0.504812
0.8	-0.595653	-0.265883	-0.432696
0.9	-0.496378	-0.221569	-0.36058
1	-0.397102	-0.177255	-0.288464
1.1	-0.297827	-0.132941	-0.216348
1.2	-0.198551	-0.0886276	-0.144232
1.3	-0.0992756	-0.0443138	-0.072116
1.4	0	0	0
1.5	-0.0958535	-0.0778866	-0.0866716
1.6	-0.191707	-0.155773	-0.173343
1.7	-0.287561	-0.23366	-0.260015
1.8	-0.383414	-0.311546	-0.346686
1.9	-0.479268	-0.389433	-0.433358
2	-0.575121	-0.467319	-0.52003
2.1	-0.670975	-0.545206	-0.606701
2.2	-0.766828	-0.623093	-0.693373
2.3	-0.862682	-0.700979	-0.780045
2.4	-0.958535	-0.778866	-0.866716
2.5	-1.05439	-0.856752	-0.953388
2.6	-1.15024	-0.934639	-1.04006
2.7	-1.2461	-1.01253	-1.12673
2.8	-1.34195	-1.09041	-1.2134
2.9	-1.4378	-1.1683	-1.30007
3	-1.53366	-1.24619	-1.38675

## Sheet: Fig.2b
VPD (kPa)	Yield change_2.5 percentile (t ha-1)	Yield change_97.5 percentile (t ha-1)	Yield change_average (t ha-1)
0.5	-0.522082	-0.106042	-0.305917
0.6	-0.456822	-0.092787	-0.267677
0.7	-0.391562	-0.0795317	-0.229438
0.8	-0.326301	-0.0662764	-0.191198
0.9	-0.261041	-0.0530211	-0.152958
1	-0.195781	-0.0397659	-0.114719
1.1	-0.130521	-0.0265106	-0.0764792
1.2	-0.0652603	-0.0132553	-0.0382396
1.3	0	0	0
1.4	-0.161469	-0.147624	-0.154727
1.5	-0.322937	-0.295248	-0.309454
1.6	-0.484406	-0.442872	-0.46418
1.7	-0.645875	-0.590496	-0.618907
1.8	-0.807343	-0.73812	-0.773634
1.9	-0.968812	-0.885744	-0.928361
2	-1.13028	-1.03337	-1.08309
2.1	-1.29175	-1.18099	-1.23781
2.2	-1.45322	-1.32862	-1.39254
2.3	-1.61469	-1.47624	-1.54727
2.4	-1.77616	-1.62386	-1.70199
2.5	-1.93762	-1.77149	-1.85672
2.6	-2.09909	-1.91911	-2.01145
2.7	-2.26056	-2.06673	-2.16618
2.8	-2.42203	-2.21436	-2.3209
2.9	-2.5835	-2.36198	-2.47563
3	-2.74497	-2.50961	-2.63036

## Sheet: Fig.3a
Environmental index	Yield trend (t ha-1 yr-1)	95% Confidence interval (t ha-1 yr-1)
>90th	0.1709	0.0361233
75-90th	0.158863	0.0400307
25-75th	0.152466	0.0388329
10-25th	0.154491	0.0442393
<10th	0.12165	0.0500461

## Sheet: Fig.3b
Environmental index	Yield trend (t ha-1 yr-1)	95% Confidence interval (t ha-1 yr-1)
>90th	0.169931	0.0302952
75-90th	0.153514	0.0358293
25-75th	0.159105	0.0377886
10-25th	0.159039	0.0449139
<10th	0.128352	0.0586435

## Sheet: Fig. 3c
Environmental index	Yield trend (t ha-1 yr-1)	95% Confidence interval (t ha-1 yr-1)
>90th	0.169442	0.0268497
75-90th	0.152008	0.0329255
25-75th	0.161374	0.0360412
10-25th	0.148071	0.0453228
<10th	0.138135	0.0607222

## Sheet: Fig.3d
Year	Frational yield (>90th of EI)	Frational yield (75-90th of EI)	Frational yield (25-75th of EI)	Frational yield (10-25th of EI)	Frational yield (<10th of EI)
2000	0.985063	0.913891	0.816213	0.671018	0.601517
2001	0.974719	0.901463	0.779238	0.619896	0.492793
2002	1.01231	0.928764	0.817505	0.705229	0.577475
2003	1.00864	0.924883	0.810201	0.597342	0.47579
2004	1.03539	0.985355	0.859256	0.647745	0.550307
2005	0.989676	0.93565	0.821076	0.70755	0.553786
2006	0.969196	0.888169	0.802848	0.724201	0.620785
2007	1.01905	0.945998	0.814698	0.687325	0.505189
2008	1.02017	0.928829	0.808606	0.666443	0.512191
2009	1.06608	0.996391	0.86168	0.710936	0.570403
2010	0.959198	0.88645	0.770111	0.652878	0.535855
2011	0.970795	0.887642	0.744668	0.650752	0.548277
2012	0.91822	0.826753	0.71449	0.584509	0.524344
2013	1.04309	0.952947	0.821063	0.656143	0.460218
2014	1.03241	0.95147	0.817788	0.658424	0.492965
2015	0.979573	0.909135	0.817292	0.732156	0.61139
2016	1.00606	0.92914	0.83319	0.718537	0.632331
2017	1.01609	0.955324	0.874839	0.766549	0.587837
2018	1.03615	0.970083	0.846147	0.719197	0.541656
2019	0.975349	0.908559	0.819789	0.693332	0.570587
2020	0.982512	0.907455	0.816972	0.681702	0.604001

## Sheet: Fig.3e
Year	Frational yield (>90th of EI)	Frational yield (75-90th of EI)	Frational yield (25-75th of EI)	Frational yield (10-25th of EI)	Frational yield (<10th of EI)
2000	0.988416	0.921495	0.832599	0.719917	0.626835
2001	0.977944	0.917096	0.794243	0.653412	0.536396
2002	0.999176	0.954709	0.854221	0.71795	0.666294
2003	0.997134	0.926125	0.823302	0.62468	0.494944
2004	1.04393	0.988188	0.879068	0.687965	0.582105
2005	1.0097	0.958843	0.833602	0.734494	0.601088
2006	0.98003	0.914124	0.822324	0.748852	0.656509
2007	1.01057	0.95024	0.826012	0.71813	0.557166
2008	1.01568	0.955621	0.826141	0.694387	0.53067
2009	1.05259	0.988021	0.870786	0.73343	0.602139
2010	0.963246	0.897394	0.792207	0.685915	0.568542
2011	0.967798	0.911543	0.769564	0.678895	0.592154
2012	0.944276	0.853538	0.752458	0.622857	0.55558
2013	1.0344	0.963312	0.840588	0.680824	0.483846
2014	1.01797	0.947407	0.828418	0.673184	0.534342
2015	0.984301	0.920771	0.83735	0.756534	0.644272
2016	0.998115	0.933949	0.850689	0.750337	0.669191
2017	1.00826	0.955446	0.893234	0.78398	0.629183
2018	1.02898	0.972737	0.864504	0.752289	0.607442
2019	0.984085	0.910941	0.842727	0.716802	0.605134
2020	0.993254	0.926789	0.845381	0.724877	0.638641

[truncated: 7 more sheets: Fig.3f, Fig.4a, Fig.4b, Fig.4c, Fig.5 (old hybrids), Fig.5 (intermediate hybrids), Fig.5 (new hybrids)]
